# Supplementary material for: CAGEs are Golgi‐localized GT31 enzymes involved in cellulose biosynthesis in Arabidopsis
Source: Plant J. 2022 Mar 31;110(5):1271–85. doi: 10.1111/tpj.15734 (PMC9321575; doi:10.1111/tpj.15734)
Supplement: Supplementary file 2 — Appendix S1. Supporting information. [file TPJ-110-1271-s002.xlsx]

## Sheet: Table S1
Supplementary table 1: The top 300 Co-expressed genes with AT3G49880 (GH43B)
The data was extracted from the Atted-II (atted.jp) database on 15-07-2018. Ath-m c6.0 indicates the degree of coexpression for ortholog pairs in other species (Arabidopsis, Rice, Soybean, Grape, Poplar and Maize) where >200 is considered as weak co-expression in version c6.0 of the atted database. The supportability is calculated on the basis of coexpression conservation and is represented by st…
	Locus	Alias	Function	Supportability	Ath-m c6.0
0	At3g49880	hydrolase	glycosyl hydrolase family protein 43	☆	0
1	At4g38640	transporter	Plasma-membrane choline transporter family protein	☆	3.7
2	At1g19170	Pectin lyase-like	Pectin lyase-like superfamily protein	☆☆	6.3
3	At5g66420			☆☆	9.2
4	At3g42950	Pectin lyase-like	Pectin lyase-like superfamily protein	☆☆	16.4
5	At3g27020	YSL6	YELLOW STRIPE like 6	☆	18.7
6	At4g38250	transporter	Transmembrane amino acid transporter family protein	☆	20.6
7	At1g05500	SYTE	Calcium-dependent lipid-binding (CaLB domain) family protein		22.1
8	At4g26940	transferase	Galactosyltransferase family protein	☆	22.4
9	At4g14990	PAT1	Topoisomerase II-associated protein PAT1	☆	23.2
10	At3g27320	alpha/beta-Hydrolases	alpha/beta-Hydrolases superfamily protein		23.6
11	At4g28370	RING/U-box	RING/U-box superfamily protein	☆	24.2
12	At3g57420	DUF288	Protein of unknown function (DUF288)	☆☆	37.6
13	At3g43220	phosphatase	Phosphoinositide phosphatase family protein	☆	40.6
14	At1g70330	ENT1,AT	equilibrative nucleotide transporter 1	☆	43.4
15	At5g49980	AFB5	auxin F-box protein 5	☆	44.1
16	At3g14067	Subtilase	Subtilase family protein	☆☆	45.3
17	At5g52560	USP	UDP-sugar pyrophosphorylase	☆	45.8
18	At1g22540	Major facilitator	Major facilitator superfamily protein	☆	47.0
19	At4g23640	TRH1	Potassium transporter family protein	☆	47.6
20	At5g55960			☆☆	48.4
21	At4g32410	RSW1	cellulose synthase 1	☆☆	48.5
22	At1g19480	glycosylase	DNA glycosylase superfamily protein	☆	48.8
23	At5g49830	EXO84B	exocyst complex component 84B	☆	49.5
24	At1g74510	Galactose oxidase/kelch repeat	Galactose oxidase/kelch repeat superfamily protein		50.9
25	At5g59290	UXS3	UDP-glucuronic acid decarboxylase 3	☆☆	51.0
26	At2g20650	RING/U-box	RING/U-box superfamily protein	☆☆	51.6
27	At2g46060	transmembrane	transmembrane protein-related	☆	51.8
28	At4g33080	kinase	AGC (cAMP-dependent, cGMP-dependent and protein kinase C) kinase family protein	☆	55.0
29	At1g08190	ZIP2	vacuolar protein sorting 41	☆☆	56.7
30	At1g28340	RLP4	receptor like protein 4	☆☆	57.6
31	At3g03210				61.7
32	At3g08930	LMBR1-like membrane	LMBR1-like membrane protein	☆	68.9
33	At1g28440	HSL1	HAESA-like 1	☆☆	69.1
34	At2g21410	VHA-A2	vacuolar proton ATPase A2	☆	72.8
35	At4g22580	Exostosin	Exostosin family protein	☆	77.0
36	At2g45720	ARM repeat	ARM repeat superfamily protein		78.1
37	At5g12250	TUB6	beta-6 tubulin	☆☆☆	78.3
38	At1g33800	GXMT1	Protein of unknown function (DUF579)	☆☆	85.2
39	At5g50020	zinc finger	DHHC-type zinc finger family protein		85.9
40	At2g40980	kinase	Protein kinase superfamily protein	☆	88.8
41	At4g39350	CESA2	cellulose synthase A2	☆☆	90.9
42	At5g03080	LPPgamma	Phosphatidic acid phosphatase (PAP2) family protein	☆	94.0
43	At2g41770	DUF288	Protein of unknown function (DUF288)	☆☆	99.9
44	At3g12560	TRFL9	TRF-like 9		102.4
45	At5g27150	NHX1	Na+/H+ exchanger 1	☆☆	102.8
46	At3g46290	HERK1	hercules receptor kinase 1	☆	103.4
47	At5g09620	Octicosapeptide/Phox/Bem1p	Octicosapeptide/Phox/Bem1p family protein	☆	106.0
48	At5g46340	RWA1	O-acetyltransferase family protein	☆☆	107.2
49	At3g14920	Peptide-N4-(N-acetyl-beta-glucosaminyl)asparagine amidase A	Peptide-N4-(N-acetyl-beta-glucosaminyl)asparagine amidase A protein	☆	107.5
50	At3g01400	ARM repeat	ARM repeat superfamily protein	☆☆	109.4
51	At1g70230	TBL27	TRICHOME BIREFRINGENCE-LIKE 27	☆	110.2
52	At5g67230	IRX14-L	Nucleotide-diphospho-sugar transferases superfamily protein	☆☆☆	112.7
53	At4g34490	CAP1	cyclase associated protein 1	☆☆	115.2
54	At2g41740	VLN2	villin 2	☆☆	116.1
55	At5g15740	transferase	O-fucosyltransferase family protein	☆☆	119.1
56	At5g05170	MRE1	Cellulose synthase family protein	☆☆☆	122.5
57	At3g15940	transferase	UDP-Glycosyltransferase superfamily protein	☆	124.8
58	At4g31140	hydrolase	O-Glycosyl hydrolases family 17 protein	☆	126.5
59	At3g18060	transducin	transducin family protein / WD-40 repeat family protein	☆	126.9
60	At4g36890	IRX14	Nucleotide-diphospho-sugar transferases superfamily protein	☆☆	128.2
61	At5g47820	FRA1	P-loop containing nucleoside triphosphate hydrolases superfamily protein	☆☆	129.2
62	At5g60570	Galactose oxidase/kelch repeat	Galactose oxidase/kelch repeat superfamily protein		130.1
63	At5g23860	TUB8	tubulin beta 8	☆☆☆	131.8
64	At3g02750	Protein phosphatase 2C	Protein phosphatase 2C family protein	☆	132.4
65	At4g34500	kinase	Protein kinase superfamily protein	☆	132.5
66	At3g06170	Serinc-domain containing serine and sphingolipid biosynthesis	Serinc-domain containing serine and sphingolipid biosynthesis protein	☆☆	140.8
67	At4g35920	MCA1	PLAC8 family protein	☆☆	142.5
68	At2g01970	Endomembrane 70	Endomembrane protein 70 protein family	☆☆	147.8
69	At5g62580	ARM repeat	ARM repeat superfamily protein	☆☆	150.2
70	At5g18830	SPL7	squamosa promoter binding protein-like 7	☆	154.6
71	At4g27430	CIP7	COP1-interacting protein 7	☆☆☆	155.4
72	At1g56720	kinase	Protein kinase superfamily protein	☆☆	160.8
73	At3g55260	HEXO1	beta-hexosaminidase 1	☆	162.7
74	At5g20840	phosphatase	Phosphoinositide phosphatase family protein	☆	163.0
75	At5g14790	ARM repeat	ARM repeat superfamily protein	☆☆	164.5
76	At2g20790	clathrin adaptor complexes	clathrin adaptor complexes medium subunit family protein		164.9
77	At4g10840	KLCR1	Tetratricopeptide repeat (TPR)-like superfamily protein	☆☆	167.5
78	At1g04140	Transducin	Transducin family protein / WD-40 repeat family protein	☆☆	169.0
79	At2g27900			☆	169.5
80	At2g01820	kinase	Leucine-rich repeat protein kinase family protein	☆☆	170.3
81	At3g08650	transporter	ZIP metal ion transporter family	☆☆	170.6
82	At1g63430	kinase	Leucine-rich repeat protein kinase family protein	☆	171.9
83	At3g16090	Hrd1A	RING/U-box superfamily protein		173.9
84	At2g35860	FLA16	FASCICLIN-like arabinogalactan protein 16 precursor	☆☆☆	176.1
85	At4g02500	XXT2	UDP-xylosyltransferase 2	☆☆	177.6
86	At1g05850	POM1	Chitinase family protein	☆☆	179.4
87	At2g03450	PAP9	purple acid phosphatase 9	☆	181.7
88	At1g77680	II/R	Ribonuclease II/R family protein	☆☆	182.0
89	At5g43880	TRM21	Protein of unknown function (DUF3741)	☆☆	184.7
90	At3g08550	KOB1	elongation defective 1 protein / ELD1 protein	☆☆	184.8
91	At3g07020	UGT80A2	UDP-Glycosyltransferase superfamily protein	☆	185.2
92	At3g62660	GATL7	galacturonosyltransferase-like 7	☆☆	187.1
93	At1g79090			☆	187.1
94	At2g17790	ZIP3	VPS35 homolog A	☆☆	187.3
95	At5g03170	FLA11	FASCICLIN-like arabinogalactan-protein 11	☆☆☆	190.2
96	At1g64440	UGE4	NAD(P)-binding Rossmann-fold superfamily protein	☆	191.1
97	At1g60070	Adaptor complex AP-1,	Adaptor protein complex AP-1, gamma subunit	☆☆	193.0
98	At3g27960	KLCR2	Tetratricopeptide repeat (TPR)-like superfamily protein	☆☆	193.3
99	At5g52510	SCL8	SCARECROW-like 8	☆	197.5
100	At2g17700	STY8	ACT-like protein tyrosine kinase family protein	☆	198.1
101	At4g32010	VAL2	HSI2-like 1	☆	198.9
102	At4g40050	DUF3550/UPF0682	Protein of unknown function (DUF3550/UPF0682)	☆	199.0
103	At2g01680	Ankyrin repeat	Ankyrin repeat family protein	☆	199.7
104	At1g05150	Calcium-binding tetratricopeptide	Calcium-binding tetratricopeptide family protein	☆	200.9
105	At4g11090	TBL23	TRICHOME BIREFRINGENCE-LIKE 23		201.2
106	At3g52370	FLA15	FASCICLIN-like arabinogalactan protein 15 precursor	☆☆	202.3
107	At5g07250	RBL3	RHOMBOID-like protein 3	☆	203.0
108	At2g37650	transcription	GRAS family transcription factor	☆	203.7
109	At5g49720	TSD1	glycosyl hydrolase 9A1	☆☆	204.9
110	At1g20560	AAE1	acyl activating enzyme 1	☆	207.0
111	At2g44770	ELMO/CED-12	ELMO/CED-12 family protein		207.4
112	At4g16490	ARM repeat	ARM repeat superfamily protein		208.7
113	At5g67360	ARA12	Subtilase family protein	☆	209.7
114	At4g28980	CDKF;1	CDK-activating kinase 1AT		210.5
115	At1g27440	IRX10	Exostosin family protein	☆☆☆	214.9
116	At5g61840	GUT1	Exostosin family protein	☆	217.7
117	At5g42090	Lung seven transmembrane receptor	Lung seven transmembrane receptor family protein	☆☆	218.3
118	At1g55270	Galactose oxidase/kelch repeat	Galactose oxidase/kelch repeat superfamily protein		218.7
119	At5g61340			☆☆	219.4
120	817087				220.2
121	At5g56040	kinase	Leucine-rich receptor-like protein kinase family protein	☆☆	220.5
122	At5g23750	Remorin	Remorin family protein	☆☆	221.9
123	At5g35750	HK2	histidine kinase 2	☆☆	223.2
124	At3g03810	EDA30	O-fucosyltransferase family protein	☆	224.0
125	At1g13900	PAP2	Purple acid phosphatases superfamily protein	☆	224.2
126	At2g38080	LMCO4	Laccase/Diphenol oxidase family protein	☆☆☆	224.3
127	At5g05870	UGT76C1	UDP-glucosyl transferase 76C1	☆	226.5
128	At1g55680	Transducin/WD40 repeat-like	Transducin/WD40 repeat-like superfamily protein	☆	227.2
129	At1g09440	kinase	Protein kinase superfamily protein	☆☆	227.9
130	At5g55500	XYLT	beta-1,2-xylosyltransferase	☆	229.7
131	At1g07120			☆☆	232.2
132	At3g16920	CTL2	chitinase-like protein 2	☆☆☆	233.3
133	At5g23450	LCBK1	long-chain base (LCB) kinase 1	☆	236.0
134	At2g30710	Ypt/Rab-GAP domain of gyp1p	Ypt/Rab-GAP domain of gyp1p superfamily protein	☆	236.9
135	At3g44820	NPH3	Phototropic-responsive NPH3 family protein		237.2
136	At4g25660	peptidase	PPPDE putative thiol peptidase family protein	☆	237.7
137	At1g76490	MAD3	hydroxy methylglutaryl CoA reductase 1	☆☆	239.8
138	At1g07250	UGT71C4	UDP-glucosyl transferase 71C4	☆	246.5
139	At5g10960	H-like	Polynucleotidyl transferase, ribonuclease H-like superfamily protein	☆	248.9
140	At4g25230	RIN2	RPM1 interacting protein 2	☆	249.1
141	At4g03560	TPC1	two-pore channel 1	☆	250.8
142	At1g03520	transferase	Core-2/I-branching beta-1,6-N-acetylglucosaminyltransferase family protein	☆	251.4
143	At2g45960	TMP-A	plasma membrane intrinsic protein 1B	☆☆	252.2
144	At4g24390	AFB4	RNI-like superfamily protein		254.1
145	At1g12470	zinc ion binding	zinc ion binding	☆☆	256.7
146	At1g19300	PARVUS	Nucleotide-diphospho-sugar transferases superfamily protein	☆☆	258.9
147	At1g14380	IQD28	IQ-domain 28	☆☆	260.0
148	At5g03280	PIR2	NRAMP metal ion transporter family protein	☆☆	260.9
149	At1g08040	DUF707	Protein of unknown function (DUF707)	☆	261.8
150	At1g24764	MAP70-2	microtubule-associated proteins 70-2	☆☆	261.9
151	At3g05270	DUF869	Plant protein of unknown function (DUF869)	☆	265.1
152	At5g09810	ACT7	actin 7	☆☆	265.6
153	At1g30200	F-box	F-box family protein	☆	266.3
154	At3g18660	PGSIP1	plant glycogenin-like starch initiation protein 1	☆☆☆	266.3
155	At2g22125	POM2	binding	☆☆	266.6
156	At5g64740	PRC1	cellulose synthase 6	☆☆☆	268.3
157	At5g53140	Protein phosphatase 2C	Protein phosphatase 2C family protein	☆	269.0
158	At5g20680	TBL16	TRICHOME BIREFRINGENCE-LIKE 16	☆	269.7
159	At5g28040	transcription	DNA-binding storekeeper protein-related transcriptional regulator	☆	269.8
160	At2g40120	kinase	Protein kinase superfamily protein	☆☆	270.7
161	At2g26770	SCAB1	plectin-related		270.7
162	At1g27600	IRX9-L	Nucleotide-diphospho-sugar transferases superfamily protein		270.9
163	At1g01960	EDA10	SEC7-like guanine nucleotide exchange family protein	☆☆	272.1
164	At2g05320	transferase	beta-1,2-N-acetylglucosaminyltransferase II	☆	272.4
165	At3g04605	MUG1	transposable element gene		272.8
166	At1g49660	CXE5	carboxyesterase 5	☆☆	273.0
167	At5g18520	Cand7	Lung seven transmembrane receptor family protein	☆☆	273.0
168	At2g39940	COI1	RNI-like superfamily protein	☆	273.2
169	At5g18960	FRS12	FAR1-related sequence 12	☆	275.0
170	At1g74160	TRM4		☆	275.3
171	At5g59050			☆☆	275.7
172	At3g29360	UGD2	UDP-glucose 6-dehydrogenase family protein	☆☆	278.6
173	At3g50780			☆☆	279.3
174	At3g08850	RAPTOR1B	HEAT repeat ;WD domain, G-beta repeat protein protein	☆☆	280.0
175	At2g36810	ARM repeat	ARM repeat superfamily protein	☆☆	280.3
176	At2g38650	LGT7	galacturonosyltransferase 7	☆☆	282.5
177	At2g32450	Calcium-binding tetratricopeptide	Calcium-binding tetratricopeptide family protein	☆☆	282.6
178	At4g37880	LisH/CRA/RING-U-box domains	LisH/CRA/RING-U-box domains-containing protein		284.6
179	At5g03190	CPUORF47	conserved peptide upstream open reading frame 47	☆☆	285.0
180	At2g35050	Protein kinase with octicosapeptide/Phox/Bem1p domain	Protein kinase superfamily protein with octicosapeptide/Phox/Bem1p domain	☆☆	285.2
181	At2g20190	CLASP	CLIP-associated protein	☆	285.2
182	At3g53520	UXS1	UDP-glucuronic acid decarboxylase 1	☆☆	285.5
183	At4g33530	KUP5	K+ uptake permease 5	☆	287.7
184	At4g03390	SRF3	STRUBBELIG-receptor family 3	☆☆	288.2
185	At4g03820	DUF3537	Protein of unknown function (DUF3537)	☆	288.3
186	At3g51770	ETO1	tetratricopeptide repeat (TPR)-containing protein	☆	292.2
187	At2g07050	CAS1	cycloartenol synthase 1	☆☆	294.4
188	At4g39080	VHA-A3	vacuolar proton ATPase A3	☆☆	296.0
189	At3g18990	VRN1	AP2/B3-like transcriptional factor family protein	☆	296.0
190	At5g08130	BIM1	basic helix-loop-helix (bHLH) DNA-binding superfamily protein	☆	296.2
191	At2g47600	MHX1	magnesium/proton exchanger	☆☆	296.4
192	At2g36910	PGP1	ATP binding cassette subfamily B1	☆☆	299.6
193	At2g22120	zinc finger	RING/FYVE/PHD zinc finger superfamily protein	☆	300.3
194	At1g72200	RING/U-box	RING/U-box superfamily protein	☆☆	301.8
195	At3g09410	Pectinacetylesterase	Pectinacetylesterase family protein	☆	302.2
196	At3g16270	ENTH/VHS	ENTH/VHS family protein	☆	302.3
197	At4g27180	KATB	kinesin 2	☆☆	302.5
198	At4g27840	SNARE-like	SNARE-like superfamily protein	☆☆	303.8
199	At5g44030	NWS2	cellulose synthase A4	☆☆☆	304.0
200	At5g45800	MEE62	Leucine-rich repeat protein kinase family protein	☆☆	304.7
201	At5g64090			☆	305.1
202	At5g42080	RSW9	dynamin-like protein	☆	306.9
203	At5g15170	TDP1	tyrosyl-DNA phosphodiesterase-related		312.1
204	At5g42620	metalloendopeptidases;zinc ion binding	metalloendopeptidases;zinc ion binding	☆	316.9
205	At5g12430	TPR16	Heat shock protein DnaJ with tetratricopeptide repeat	☆	317.4
206	At1g78680	GGH2	gamma-glutamyl hydrolase 2	☆☆	317.9
207	At4g10770	OPT7	oligopeptide transporter 7	☆☆	318.4
208	At1g72160	Sec14p-like phosphatidylinositol transfer	Sec14p-like phosphatidylinositol transfer family protein	☆☆	321.1
209	At5g01190	LAC10	laccase 10	☆☆☆	321.7
210	At2g46370	JAR1	Auxin-responsive GH3 family protein	☆	321.9
211	At4g25360	TBL18	TRICHOME BIREFRINGENCE-LIKE 18	☆	322.2
212	At5g37790	kinase	Protein kinase superfamily protein	☆☆	327.3
213	At1g11910	APA1	aspartic proteinase A1	☆☆	328.5
214	At5g18120	APRL7	APR-like 7	☆	330.6
215	At1g19430	transferase	S-adenosyl-L-methionine-dependent methyltransferases superfamily protein	☆☆	332.3
216	At4g11110	SPA2	SPA1-related 2	☆	333.9
217	At5g07220	BAG3	BCL-2-associated athanogene 3	☆☆	334.2
218	At1g79620	kinase	Leucine-rich repeat protein kinase family protein	☆☆☆	334.3
219	At1g79340	MCP2d	metacaspase 4	☆☆	334.3
220	At2g36360	Galactose oxidase/kelch repeat	Galactose oxidase/kelch repeat superfamily protein	☆	334.4
221	At2g39750	transferase	S-adenosyl-L-methionine-dependent methyltransferases superfamily protein	☆☆	335.9
222	At1g49740	PLC-like phosphodiesterases	PLC-like phosphodiesterases superfamily protein	☆☆	337.6
223	At1g45130	BGAL5	beta-galactosidase 5	☆☆☆	337.7
224	At3g27470	DUF707	Protein of unknown function (DUF707)		338.6
225	At5g02560	HTA12	histone H2A 12	☆	339.3
226	At3g16850	Pectin lyase-like	Pectin lyase-like superfamily protein	☆☆	341.1
227	At5g19010	MPK16	mitogen-activated protein kinase 16	☆	343.4
228	At2g39480	PGP6	P-glycoprotein 6	☆	345.4
229	At1g09270	IMPA-4	importin alpha isoform 4	☆☆	347.2
230	At1g01430	TBL25	TRICHOME BIREFRINGENCE-LIKE 25	☆☆	348.2
231	At1g77740	PIP5K2	phosphatidylinositol-4-phosphate 5-kinase 2	☆	348.2
232	At1g01830	ARM repeat	ARM repeat superfamily protein	☆	349.6
233	At5g18500	kinase	Protein kinase superfamily protein	☆☆	350.0
234	At1g78920	VP2	vacuolar H+-pyrophosphatase 2	☆☆	352.4
235	At1g30090	Galactose oxidase/kelch repeat	Galactose oxidase/kelch repeat superfamily protein	☆	353.6
236	At3g24160	PMP	putative type 1 membrane protein	☆☆	354.2
237	At4g33580	BCA5	beta carbonic anhydrase 5	☆☆	354.7
238	At3g23090	TPX2	TPX2 (targeting protein for Xklp2) protein family	☆☆	354.8
239	At3g01340	Transducin/WD40 repeat-like	Transducin/WD40 repeat-like superfamily protein	☆	355.5
240	At1g74380	XXT5	xyloglucan xylosyltransferase 5	☆☆☆	356.7
241	At1g79970				357.3
242	At2g38440	WAVE4	SCAR homolog 2	☆☆	358.6
243	At3g11490	rac GTPase activating	rac GTPase activating protein	☆	361.9
244	At1g27190	kinase	Leucine-rich repeat protein kinase family protein	☆☆	363.2
245	At2g12400			☆☆	367.3
246	At5g67210	IRX15-L	Protein of unknown function (DUF579)	☆☆	368.4
247	At3g15050	IQD10	IQ-domain 10	☆☆☆	370.2
248	At2g29900	PS2	Presenilin-2	☆	372.6
249	At3g24040	transferase	Core-2/I-branching beta-1,6-N-acetylglucosaminyltransferase family protein	☆	372.7
250	At4g00660	RH8	RNAhelicase-like 8	☆	373.8
251	At4g32290	transferase	Core-2/I-branching beta-1,6-N-acetylglucosaminyltransferase family protein	☆	376.4
252	At4g33330	PGSIP3	plant glycogenin-like starch initiation protein 3	☆☆☆	377.1
253	At1g75680	GH9B7	glycosyl hydrolase 9B7	☆☆☆	380.3
254	At5g11710	ENTH/VHS	ENTH/VHS family protein	☆☆	381.9
255	At1g74740	CPK30	calcium-dependent protein kinase 30	☆☆	381.9
256	At1g21630	Calcium-binding EF hand	Calcium-binding EF hand family protein	☆☆☆	383.8
257	At2g38120	WAV5	Transmembrane amino acid transporter family protein	☆☆	384.0
258	At3g25290	Auxin-responsive	Auxin-responsive family protein	☆☆	386.4
259	At1g48280	glycoprotein	hydroxyproline-rich glycoprotein family protein	☆	387.1
260	At5g64030	transferase	S-adenosyl-L-methionine-dependent methyltransferases superfamily protein	☆	391.4
261	At2g04850	Auxin-responsive	Auxin-responsive family protein	☆☆	391.4
262	At5g44860			☆	391.6
263	At3g54790	ARM repeat	ARM repeat superfamily protein	☆☆	392.6
264	At4g16650	transferase	O-fucosyltransferase family protein	☆	393.7
265	At5g16505	MUG4	transposable element gene		394.4
266	At5g60490	FLA12	FASCICLIN-like arabinogalactan-protein 12	☆☆☆	397.3
267	At4g00440	TRM15	Protein of unknown function (DUF3741)	☆☆	399.5
268	At2g21230	transcription	Basic-leucine zipper (bZIP) transcription factor family protein	☆	399.6
269	At2g31960	GSL03	glucan synthase-like 3	☆☆	399.8
270	At5g03040	iqd2	IQ-domain 2	☆	401.5
271	At2g21950	SKIP6	SKP1 interacting partner 6	☆	402.8
272	At1g54920			☆	402.9
273	At3g51580			☆	403.3
274	At2g29130	LAC2	laccase 2	☆☆	403.9
275	At1g63120	RBL2	RHOMBOID-like 2	☆☆☆	404.3
276	At3g56050	kinase	Protein kinase family protein	☆	404.7
277	At4g17220	MAP70-5	microtubule-associated proteins 70-5	☆☆	405.5
278	At3g33530	Transducin	Transducin family protein / WD-40 repeat family protein	☆☆	405.9
279	At1g17550	HAB2	homology to ABI2	☆☆	406.2
280	At1g30570	HERK2	hercules receptor kinase 2	☆☆	407.0
281	At5g35160	Endomembrane 70	Endomembrane protein 70 protein family	☆☆	407.1
282	At3g07940	Calcium-dependent ARF-type GTPase activating	Calcium-dependent ARF-type GTPase activating protein family		407.1
283	At5g37310	Endomembrane 70	Endomembrane protein 70 protein family	☆	408.6
284	At5g10930	SnRK3.24	CBL-interacting protein kinase 5	☆☆☆	409.8
285	At3g18170	transferase	Glycosyltransferase family 61 protein	☆☆	409.9
286	At1g51140	FBH3	basic helix-loop-helix (bHLH) DNA-binding superfamily protein	☆☆	410.0
287	At1g27380	RIC2	ROP-interactive CRIB motif-containing protein 2	☆☆☆	413.1
288	At3g50220	IRX15	Protein of unknown function (DUF579)	☆☆☆	415.9
289	At4g36630	EMB2754	Vacuolar sorting protein 39	☆	416.5
290	At2g13100	G3Pp5	Major facilitator superfamily protein	☆	417.4
291	At2g35610	XEG113	xyloglucanase 113	☆☆	417.6
292	At2g32970			☆	417.9
293	At4g33240	FAB1A	1-phosphatidylinositol-4-phosphate 5-kinases;zinc ion binding;1-phosphatidylinositol-3-phosphate 5-kinases	☆☆	419.3
294	839993				423.1
295	At1g05170	transferase	Galactosyltransferase family protein	☆	424.4
296	At5g17910			☆☆	425.5
297	At3g46450	SEC14 cytosolic factor	SEC14 cytosolic factor family protein / phosphoglyceride transfer family protein	☆☆	425.5
298	At5g26780	SHM2	serine hydroxymethyltransferase 2	☆☆	427.6
299	At1g09610	GXM3	Protein of unknown function (DUF579)	☆☆☆	431.0
300	At1g04910	transferase	O-fucosyltransferase family protein	☆	431.3
